# Supplementary material for: Comprehensive characterization of the OCT1 phenylalanine-244-alanine substitution reveals highly substrate-dependent effects on transporter function
Source: J Biol Chem. 2024 Sep 27;300(11):107835. doi: 10.1016/j.jbc.2024.107835 (PMC11602988; doi:10.1016/j.jbc.2024.107835)
Supplement: Table S4 [file mmc2.xlsx]

## Sheet: List_of_Contents
Column	Column name	Description
A	Prefix	Substance name prefix
B	Substance name	Substance name
C	Substance SMILE	Substance drug SMILE
D	Mean_transport_ratio_WT	Mean of transport ratio of wild-type OCT1
E	Mean_transport_ratio_Phe244Ala	Mean of transport ratio of Phe244Ala OCT1
F	relative_Phe244Ala_uptake_in%	Mean transport ratio of Phe244Ala OCT1 divided by mean transport ratio of wild type
G	logD	Octanol-water partition coefficient at pH 7.4
H	Charge at pH 7.4	Charge of major microspecies at pH 7.4
I	Most basic pKa	Highest pKa value
J	Most acidic pKa	Lowest pKa value
K	Total Molweight	Molecular weight
L	cLogP	Octanol-water partition coefficient
M	cLogS	water solubility in mol/l, pH=7.5, 25°C
N	Number of H-Acceptors	Number of H-bond acceptor atoms
O	Number of H-Donors	Number of H-bond donor atoms
P	Total Surface Area	Total surface area
Q	Relative PSA	Relative polar surface area
R	Polar Surface Area	Polar surface area
S	Druglikeness	Druglikeness score
T	Shape Index	Shapes of molecules as: spherical < 0.5 < linear; 2D-graph based method)
U	Molecular Flexibility	Flexibility of the molecule with low < 0.5 < high
V	Molecular Complexity	Complexity of the molecule with low < 0.5 < high
W	Stereo Centers	Number of stereo centers
X	Rotatable Bonds	Number of rotatable bonds
Y	sp3-Atoms	Number of sp3 carbon atoms
Z	Small Rings	Number of small rings (all rings up to 7 members)
AA	Saturated Rings	Number of saturated rings
AB	Non-Aromatic Rings	Number of non-aromatic rings
AC	Aromatic Rings	Number of aromatic rings
AD	Basic Nitrogens	Number of basic nitrogens (pKa above 7)
AE	Acidic Oxygens	Number of acidic oxygens (pKa below 7)
	See DataWarrior documentation for detailed information on descriptor calculation:	Sander, T., Freyss, J., von Korff, M., and Rufener, C. (2015) DataWarrior: An Open-Source Program For Chemistry Aware Data Visualization And Analysis. Journal of Chemical Information and Modeling 55, 460-473

## Sheet: Transport_properties
Prefix	Substance name	Substance SMILE	Mean_transport_ratio_WT	Mean_transport_ratio_Phe244Ala	relative_Phe244Ala_uptake_in%	logD	Charge at pH 7.4	Most basic pKa	Most acidic pKa	Total Molweight	cLogP	cLogS	Number of H-Acceptors	Number of H-Donors	Total Surface Area	Relative PSA	Polar Surface Area	Druglikeness	Shape Index	Molecular Flexibility	Molecular Complexity	Stereo Centers	Rotatable Bonds	sp3-Atoms	Small Rings	Saturated Rings	Non-Aromatic Rings	Aromatic Rings	Basic Nitrogens	Acidic Oxygens
	1380575-45-0	CC1=CC(=C(C=C1C2CCNCC2)OC(C)C)N	4.645	6.442	149.293	-0.22	1	10.11	na	248.369	2.8511	-3.474	3	2	206.56	0.17782	47.28	-0.25763	0.55556	0.187	0.7268	0	3	11	2	1	1	1	1	0
	762240-09-5	C1CNCCC1N2C=CC=N2	4.49	1.119	3.42134	-2.56	1	10.12	na	151.212	0.2582	-0.174	3	1	126.72	0.23122	29.85	4.0299	0.63636	0.36585	0.56687	0	1	6	2	1	1	1	1	0
	Acebutolol	CCCC(=O)NC1=CC(=C(C=C1)OCC(CNC(C)C)O)C(=O)C	6.361	2.531	28.5625	-0.68	1	9.65	13.91	336.43	1.7048	-3.534	6	3	277.11	0.26019	87.66	5.5213	0.66667	0.53419	0.73284	1	10	13	1	0	0	1	1	0
	Acetyl-beta-Methylcholin	CC(C[N+](C)(C)C)OC(=O)C	46.311	7.521	14.3922	-3.8	1	na	na	160.236	-2.7499	-0.123	3	0	134.69	0.11449	26.3	-1.1861	0.63636	0.47855	0.47958	1	4	9	0	0	0	0	0	0
(R)-	Aclidinium	C1C[N+]2(CCC1[C@H](C2)OC(=O)C(C3=CC=CS3)(C4=CC=CS4)O)CCCOC5=CC=CC=C5	5.059	6.14	126.64	0.46	1	na	10.35	484.659	0.9982	-4.201	5	1	353.13	0.22439	112.24	3.1287	0.51515	0.42058	0.88374	1	10	15	6	3	3	3	0	0
(S)-	Aclidinium	C1C[N+]2(CCC1[C@H](C2)OC(=O)C(C3=CC=CS3)(C4=CC=CS4)O)CCCOC5=CC=CC=C5	4.495	8.181	205.468	0.46	1	na	10.35	484.659	0.9982	-4.201	5	1	353.13	0.22439	112.24	3.1287	0.51515	0.42058	0.88374	1	10	15	6	3	3	3	0	0
	Almotriptan	CN(C)CCC1=CNC2=C1C=C(C=C2)CS(=O)(=O)N3CCCC3	3.882	4.279	113.777	-0.75	1	9.7	na	335.471	1.8506	-2.927	5	1	253.95	0.19559	64.79	-0.17414	0.56522	0.47484	0.79438	0	5	11	3	1	1	2	1	0
	Amifampridine	C1=CN=CC(=C1N)N	4.689	1.269	7.30236	-1.84	1	9.25	na	109.132	-0.6959	-0.973	3	2	89.06	0.46609	64.93	-1.9084	0.625	0	0.67701	0	0	0	1	0	0	1	1	0
	Amiloride	C1(=C(N=C(C(=N1)Cl)N)N)C(=O)N=C(N)N	37.597	23.504	61.4917	-1.14	0	7.29	14.85	229.631	-1.5887	-2.441	8	4	161	0.66814	159.29	0.18169	0.6	0.15052	0.71863	0	1	0	1	0	0	1	1	0
	Amisulpride	CCN1CCCC1CNC(=O)C2=CC(=C(C=C2OC)N)S(=O)(=O)CC	8.435	8.279	97.8929	-0.68	1	8.28	14.03	369.484	0.6656	-2.851	7	2	278.21	0.29438	110.11	7.3468	0.52	0.50887	0.83521	1	7	13	2	1	1	1	1	0
	ASP+	C[N+]1=CC=C(C=C1)/C=C/C2=CC=C(C=C2)N(C)C	12.491	8.237	62.9775	-0.74	1	4.8	na	239.341	-1.1615	-2.656	2	0	203.9	0.030947	7.12	0.17075	0.72222	0.44968	0.58251	0	3	3	2	0	0	2	0	0
	Atenolol	CC(C)NCC(COC1=CC=C(C=C1)CC(=O)N)O	9.139	2.932	23.7371	-1.8	1	9.67	14.08	266.34	0.3065	-2.022	5	3	218.14	0.28821	84.58	7.2414	0.73684	0.65711	0.57248	1	8	10	1	0	0	1	1	0
	Atropine	CN1[C@@H]2CC[C@H]1CC(C2)OC(=O)C(CO)C3=CC=CC=C3	3.909	6.293	181.942	-0.41	1	9.39	15.15	289.374	1.9288	-2.612	4	1	221.72	0.17901	49.77	3.0135	0.57143	0.39424	0.73701	4	5	13	4	3	3	1	1	0
	Benzyltriethylammonium	CC[N+](CC)(CC)CC1=CC=CC=C1	56.17	46.399	82.2895	-1.18	1	na	na	192.325	-0.4364	-1.765	1	0	170.96	-0.044572	0	-9.1571	0.57143	0.64538	0.41291	0	5	8	1	0	0	1	0	0
	Berberine	COC1=C(C2=C[N+]3=C(C=C2C=C1)C4=CC5=C(C=C4CC3)OCO5)OC	11.952	7.924	63.2193	-1.28	1	na	13.46	336.366	0.5223	-4.669	5	0	243.72	0.17545	40.8	-2.2467	0.52	0.10463	0.93546	0	2	9	5	1	2	3	0	0
	Bisnorephedrine	C1=CC=C(C=C1)C(CN)O	1.295	1.345	116.872	-1.11	1	8.98	14.13	137.181	0.0245	-1.14	2	2	114.39	0.24801	46.25	-1.2552	0.7	0.43062	0.55452	1	2	4	1	0	0	1	1	0
	Buformin	CCCCN=C(N)N=C(N)N	33.648	14.865	42.4688	-4.28	1	11.97	15.14	157.22	-0.3173	-2.295	5	3	138.54	0.49682	102.78	-1.3875	0.81818	0.37124	0.49698	0	3	4	0	0	0	0	2	0
	Butylscopolamine	CCCC[N+]1([C@@H]2CC(C[C@H]1[C@H]3[C@@H]2O3)OC(=O)[C@H](CO)C4=CC=CC=C4)C	24.775	30.852	125.561	-1.94	1	na	15.15	360.472	-1.0066	-2.87	5	1	272.47	0.16945	59.06	-0.38167	0.57692	0.37131	0.88665	7	8	18	6	5	5	1	0	0
	Carteolol	CC(C)(C)NCC(COC1=CC=CC2=C1CCC(=O)N2)O	3.378	8.502	315.54	-0.89	1	9.76	13.41	292.378	1.053	-2.738	5	3	231.51	0.25511	70.59	8.1134	0.61905	0.43369	0.75547	1	6	12	2	0	1	1	1	0
	Cimetidin	CC1=C(N=CN1)CSCCNC(=NC)NC#N	2.536	2.588	103.374	-0.2	0	6.53	14.12	252.345	-0.1748	-2.483	6	3	212.48	0.42564	114.19	0.63539	0.70588	0.74002	0.51966	0	5	6	1	0	0	1	2	0
	Clidinium	C[N+]12CCC(CC1)C(C2)OC(=O)C(C3=CC=CC=C3)(C4=CC=CC=C4)O	30.863	34.518	112.238	-1.08	1	na	11.05	352.452	-0.6144	-2.661	4	1	262.47	0.10866	46.53	0.49053	0.42308	0.40758	0.75903	1	5	12	5	3	3	2	0	0
	Colterol	CC(C)(C)NCC(C1=CC(=C(C=C1)O)O)O	5.025	2.364	33.8797	-0.78	1	8.98	9.89	225.287	0.8308	-1.251	4	4	177.22	0.28642	72.72	8.1764	0.625	0.49217	0.64751	1	4	10	1	0	0	1	1	0
	Coptisine	C1C[N+]2=C(C=C3C=CC4=C(C3=C2)OCO4)C5=CC6=C(C=C51)OCO6	12.003	10.972	90.6268	-1.34	1	na	13.06	320.323	0.7737	-5.344	5	0	219.46	0.19484	40.8	-2.5308	0.5	0.052526	0.9385	0	0	8	6	1	3	3	0	0
	CPB	C1=CC(=CC=C1N=C(N)N=C(N)N)Cl	17.903	13.901	76.322	-1.16	2	9.94	15.12	211.655	0.2877	-3.353	5	3	160.18	0.4297	102.78	-0.52417	0.71429	0.41432	0.52698	0	1	0	1	0	0	1	2	0
	Cycloguanil	CC1(N=C(N=C(N1C2=CC=C(C=C2)Cl)N)N)C	17.269	16.588	95.8136	0.86	1	8.18	14.49	251.72	1.3024	-4.304	5	2	183.39	0.31141	80	1.2086	0.58824	0.44378	0.78055	0	1	3	2	0	1	1	2	0
	Debrisoquin	C1CN(CC2=CC=CC=C21)C(=N)N	19.246	20.768	108.342	-1.35	1	12.47	na	175.234	0.4135	-1.204	3	2	140.17	0.24556	53.11	2.9336	0.61538	0.32801	0.66755	0	0	3	2	0	1	1	1	0
	Dehydrocorydaline	CC1=C2C=CC(=C(C2=C[N+]3=C1C4=CC(=C(C=C4CC3)OC)OC)OC)OC	9.385	9.409	100.287	-0.71	1	na	na	366.436	0.6148	-4.338	5	0	280.24	0.15258	40.8	-2.3399	0.51852	0.13484	0.96003	0	4	11	4	0	1	3	0	0
	Denatonium	CC[N+](CC)(CC1=CC=CC=C1)CC(=O)NC2=C(C=CC=C2C)C	14.264	17.085	121.267	0.41	1	na	12.41	325.474	0.6375	-3.427	3	1	272.19	0.062016	29.1	-2.0135	0.54167	0.58964	0.6621	0	7	9	2	0	0	2	0	0
	Denopamine	COC1=C(C=C(C=C1)CCNC[C@@H](C2=CC=C(C=C2)O)O)OC	3.628	1.545	20.7465	0.17	1	9.84	9.22	317.384	1.7385	-2.231	5	3	255.48	0.22569	70.95	2.4985	0.69565	0.48171	0.68393	1	8	11	2	0	0	2	1	0
	Deoxyepinephrine	CNCCC1=CC(=C(C=C1)O)O	13.171	1.257	2.11241	-1.27	1	9.35	10.3	167.207	0.7547	-1.012	3	3	137.2	0.27449	52.49	0.97783	0.75	0.49175	0.62294	0	3	6	1	0	0	1	1	0
N-	Desmethyl ranitidine	CNCC1=CC=C(O1)CSCCNC(=C[N+](=O)[O-])NC	35.663	31.7	88.5657	-0.43	1	9.57	na	300.382	-1.1724	-3.886	7	3	242.76	0.3971	120.35	-1.6433	0.75	0.75516	0.58727	0	10	9	1	0	0	1	1	0
	Desvenlafaxine	CN(C)CC(C1=CC=C(C=C1)O)C2(CCCCC2)O	2.309	3.092	159.771	1.21	1	8.69	9.76	263.38	2.3151	-2.19	3	2	212.75	0.13984	43.7	-0.2964	0.52632	0.49101	0.72942	1	4	13	2	1	1	1	1	0
	Dimethylphenylpiperazinium	C[N+]1(CCN(CC1)C2=CC=CC=C2)C	34.77	24.939	70.8886	-2.23	1	na	na	191.297	-1.6627	-0.956	2	0	155.5	-0.026174	3.24	2.3515	0.64286	0.42135	0.56446	0	1	7	2	1	1	1	0	0
	Diphenylguanidine	C1=CC=C(C=C1)NC(=NC2=CC=CC=C2)N	2.037	1.952	91.8173	1.25	1	9.38	0	211.267	2.1813	-3.439	3	2	175.97	0.21731	50.41	-0.33083	0.6875	0.46334	0.50377	0	2	0	2	0	0	2	1	0
	Disopyramide	CC(C)N(CCC(C1=CC=CC=C1)(C2=CC=CC=N2)C(=O)N)C(C)C	1.334	1.093	27.8821	0.57	1	10.42	na	339.481	2.215	-2.418	4	1	280.32	0.15279	59.22	4.2355	0.4	0.59815	0.81483	1	8	10	2	0	0	2	1	0
	Dobutamine	CC(CCC1=CC=C(C=C1)O)NCCC2=CC(=C(C=C2)O)O	6.852	15.606	249.567	1.13	1	9.35	10.16	301.385	3.0709	-2.799	4	4	243.33	0.20861	72.72	4.1054	0.72727	0.58195	0.63466	1	7	10	2	0	0	2	1	0
	Dofetilide	CN(CCC1=CC=C(C=C1)NS(=O)(=O)C)CCOC2=CC=C(C=C2)NS(=O)(=O)C	2.408	1.321	22.8204	-0.9	1	8.57	9.22	441.571	1.235	-4.666	8	2	325.22	0.2879	121.57	8.7396	0.68966	0.65988	0.66888	0	9	11	2	0	0	2	1	0
	Edrophonium	CC[N+](C)(C)C1=CC(=CC=C1)O	25.947	26.201	101.017	-0.96	1	na	8.59	166.243	-3.283	-1.547	2	1	136.03	0.040285	20.23	-0.6588	0.58333	0.57545	0.61059	0	2	6	1	0	0	1	0	0
	Efaroxan	CCC1(CC2=CC=CC=C2O1)C3=NCCN3	1.81	1.371	45.7573	0.5	1	9.06	na	216.283	1.5973	-2.409	3	1	168.4	0.19578	33.62	3.942	0.5	0.34233	0.81905	1	2	7	3	0	2	1	1	0
	Emtricitabine	C1[C@H](O[C@H](S1)CO)N2C=C(C(=NC2=O)N)F	2.95	2.01	51.7938	-0.9	0	0.14	14.29	247.249	-0.747	-1.869	6	2	163.46	0.51364	113.45	1.29	0.625	0.42451	0.76856	2	2	7	2	1	2	0	1	0
	Epiberberine	COC1=C(C=C2C(=C1)CC[N+]3=C2C=C4C=CC5=C(C4=C3)OCO5)OC	22.185	18.92	84.5866	-1.28	1	na	13.27	336.366	0.5223	-4.669	5	0	243.72	0.17545	40.8	-2.2467	0.52	0.059838	0.9334	0	2	9	5	0	2	3	0	0
(R,R)-	Ethambutol	CC[C@@H](CO)NCCN[C@@H](CC)CO	26.39	16.298	60.2527	-2.25	1	9.55	na	204.313	-0.3822	-0.836	4	4	181.2	0.27108	64.52	2.3823	0.71429	0.77582	0.45134	2	9	14	0	0	0	0	2	0
(R,S)-	Ethambutol	CC[C@@H](CO)NCCN[C@@H](CC)CO	17.35	12.934	72.9922	-2.25	1	9.55	na	204.313	-0.3822	-0.836	4	4	181.2	0.27108	64.52	2.3823	0.71429	0.77582	0.45134	2	9	14	0	0	0	0	2	0
(S,S)-	Ethambutol	CC[C@@H](CO)NCCN[C@@H](CC)CO	21.59	11.185	49.4646	-2.25	1	9.55	na	204.313	-0.3822	-0.836	4	4	181.2	0.27108	64.52	2.3823	0.71429	0.77582	0.45134	2	9	14	0	0	0	0	2	0
N-	Ethyllidocaine	CC[N+](CC)(CC)CC(=O)NC1=C(C=CC=C1C)C	41.537	53.323	129.074	-0.96	1	na	12.14	263.403	-0.3743	-2.404	3	1	224.69	0.075126	29.1	-6.1835	0.52632	0.64185	0.59634	0	6	10	1	0	0	1	0	0
	Etilefrine	CCNCC(C1=CC(=CC=C1)O)O	6.81	3.319	39.9169	-1.07	1	9.73	9.1	181.234	0.4366	-1.06	3	3	149.7	0.25157	52.49	2.4132	0.69231	0.46339	0.64864	1	4	7	1	0	0	1	1	0
	Famotidin	C1=C(N=C(S1)N=C(N)N)CSCCC(=N)N	37.814	8.394	20.0837	-3.84	2	12.66	na	258.373	-0.8673	-2.098	6	4	195.57	0.62249	180.7	0.4385	0.75	0.60727	0.58727	0	6	4	1	0	0	1	2	0
	Fasudil	C1CNCCN(C1)S(=O)(=O)C2=CC=CC3=C2C=CN=C3	1	1.171	-186658	-0.4	1	8.04	na	291.374	1.0944	-1.767	5	1	212.26	0.25704	70.68	3.0027	0.5	0.39572	0.78175	0	1	7	3	1	1	2	1	0
(S)-	Fenfluramine	CCN[C@@H](C)CC1=CC(=CC=C1)C(F)(F)F	1.065	1.119	183.841	0.79	1	10.22	na	231.26	3.06	-3.06	1	1	178.72	0.064123	12.03	-4.0427	0.625	0.64687	0.655	1	5	7	1	0	0	1	1	0
	Fenoterol	CC(CC1=CC=C(C=C1)O)NCC(C2=CC(=CC(=C2)O)O)O	14.554	31.027	221.547	0.34	1	10.09	8.81	303.357	1.5464	-1.981	5	5	234.66	0.27214	92.95	6.9765	0.63636	0.58652	0.68273	2	6	10	2	0	0	2	1	0
	Fenpiverinium	C[N+]1(CCCCC1)CCC(C2=CC=CC=C2)(C3=CC=CC=C3)C(=O)N	38.408	50.359	131.946	-0.56	1	na	na	337.485	-0.337	-2.524	3	1	270.66	0.076443	43.09	-1.0595	0.44	0.53704	0.71292	0	6	10	3	1	1	2	0	0
	Formoterol	CC(CC1=CC=C(C=C1)OC)NCC(C2=CC(=C(C=C2)O)NC=O)O	2.762	3.579	146.32	0.04	1	9.81	8.61	344.41	1.5007	-3.102	6	4	275.22	0.26219	90.82	6.9187	0.68	0.60345	0.7268	2	8	10	2	0	0	2	1	0
	Frovatriptan	CN[C@@H]1CCC2=C(C1)C3=C(N2)C=CC(=C3)C(=O)N	22.068	10.097	43.181	-1.74	1	10.42	14.54	243.309	1.0987	-2.939	4	3	187.7	0.28641	70.91	1.2967	0.55556	0.25311	0.86049	1	2	6	3	0	1	2	1	0
	Gabexate	CCOC(=O)C1=CC=C(C=C1)OC(=O)CCCCCN=C(N)N	1.935	2.051	112.397	-0.37	1	12.13	na	321.376	2.0193	-3.607	7	2	263.59	0.33435	117	-15.612	0.78261	0.53692	0.61487	0	11	9	1	0	0	1	1	0
	Glycopyrrolate	C[N+]1(CCC(C1)OC(=O)C(C2CCCC2)(C3=CC=CC=C3)O)C	27.001	30.673	114.124	-1.41	1	na	11.53	318.435	-0.8524	-2.296	4	1	242.49	0.11761	46.53	-1.0727	0.47826	0.45192	0.77245	2	5	15	3	2	2	1	0	0
	Guanethidine	C1CCCN(CCC1)CCN=C(N)N	12.509	11.733	93.256	-3.24	2	11.23	na	198.313	0.6142	-1.773	4	2	174.15	0.26184	67.64	-1.0357	0.71429	0.5689	0.44158	0	3	10	0	0	0	0	2	0
	Guanfacine	C1=CC(=C(C(=C1)Cl)CC(=O)N=C(N)N)Cl	3.273	2.966	86.4851	0.43	1	8.65	11.64	246.096	1.5176	-3.743	4	2	175.62	0.31369	81.47	0.29663	0.6	0.62224	0.64597	0	2	1	1	0	0	1	1	0
	Harmaline	CC1=NCCC2=C1NC3=C2C=CC(=C3)OC	1.46	1.245	53.1841	1	1	7.96	14.95	214.267	2.0647	-3.272	3	1	168.94	0.21013	37.38	2.0945	0.5625	0.18193	0.84517	0	1	5	3	0	1	2	1	0
	Heptaminol	CC(CCCC(C)(C)O)N	8.957	2.658	20.8404	-1.91	1	10.43	na	145.245	1.1884	-1.721	2	2	129.34	0.21934	46.25	-6.6667	0.7	0.70373	0.54931	1	4	10	0	0	0	0	1	0
	Higenamine	C1CNC(C2=CC(=C(C=C21)O)O)CC3=CC=C(C=C3)O	27.934	13.029	44.6612	1.41	1	8.57	9.43	271.315	2.3645	-2.159	4	4	203.81	0.24906	72.72	1.2519	0.6	0.42183	0.79105	1	2	8	3	1	1	2	1	0
	Hordenine	CN(C)CCC1=CC=C(C=C1)O	2.424	1.16	11.2459	0.35	1	8.88	9.94	165.235	1.3669	-0.946	2	1	141.95	0.11729	23.47	3.0397	0.75	0.5762	0.52968	0	3	6	1	0	0	1	1	0
4-	Hydroxy Mexiletine	CC1=CC(=CC(=C1OCC(C)N)C)O	3.163	1.505	23.3628	0.23	1	9.3	10.25	195.261	1.3728	-2.273	3	2	161.17	0.23807	55.48	-1.515	0.64286	0.50375	0.58251	1	3	8	1	0	0	1	1	0
	Hydroxybenzylamin	C1=CC(=CC=C1CN)O	2.288	1.294	22.7954	-1.05	1	9.06	9.73	123.154	0.3188	-1.28	2	2	101.89	0.27844	46.25	-1.968	0.77778	0.38276	0.65976	0	1	3	1	0	0	1	1	0
	Imeglimin	C[C@@H]1N=C(NC(=N1)N(C)C)N	32.655	9.177	25.8312	-3.37	1	10.61	14.6	155.204	-0.698	-1.392	5	2	125.5	0.4247	66.01	1.9216	0.54545	0.49424	0.69315	1	0	4	1	0	1	0	2	0
	Ipratropium	CC(C)[N+]1([C@@H]2CC[C@H]1CC(C2)OC(=O)C(CO)C3=CC=CC=C3)C	28.782	30.133	104.863	-1.82	1	na	15.15	332.462	-0.4063	-3.025	4	1	254.32	0.11214	46.53	1.8233	0.54167	0.40568	0.78589	5	6	16	4	3	3	1	0	0
	Isoetharine	CCC(C(C1=CC(=C(C=C1)O)O)O)NC(C)C	15.766	16.355	103.988	-0.22	1	9.01	10.01	239.314	1.2639	-1.79	4	4	191.81	0.26464	72.72	4.0634	0.58824	0.63262	0.70798	2	5	11	1	0	0	1	1	0
	Isoproterenol	CC(C)NCC(C1=CC(=C(C=C1)O)O)O	6.241	2.519	28.9831	-0.99	1	8.96	9.81	211.26	0.4502	-1.142	4	4	167.05	0.30386	72.72	6.2985	0.66667	0.48852	0.64441	1	4	9	1	0	0	1	1	0
	Lamivudine	C1[C@H](O[C@H](S1)CO)N2C=CC(=NC2=O)N	1.78	1.184	23.5619	-1.1	0	2.7	14.29	229.259	-0.9483	-1.356	6	2	158.9	0.52838	113.45	-2.115	0.66667	0.4555	0.73028	2	2	7	2	1	2	0	1	0
	MDMA	CC(CC1=CC2=C(C=C1)OCO2)NC	1.723	2.142	158.013	-0.76	1	10.14	13.58	193.245	1.9168	-2.693	3	1	155.76	0.20198	30.49	2.7846	0.64286	0.47446	0.67279	1	3	8	2	0	1	1	1	0
	Mecamylamine	CC1(C2CCC(C2)C1(C)NC)C	1.579	0.581	-72.241	-0.67	1	10.88	na	167.295	1.9558	-2.325	1	1	134.1	0.085459	12.03	-0.72213	0.5	0.24633	0.73034	3	1	12	3	3	3	0	1	0
	Mehylscopolamine	C[N+]1([C@@H]2CC(C[C@H]1[C@H]3[C@@H]2O3)OC(=O)[C@H](CO)C4=CC=CC=C4)C	26.616	31.927	120.735	-3.27	1	na	15.15	318.392	-2.3217	-2.03	5	1	231.19	0.19971	59.06	1.9941	0.52174	0.35008	0.8512	6	5	15	6	5	5	1	0	0
	Mepenzolate	C[N+]1(CCCC(C1)OC(=O)C(C2=CC=CC=C2)(C3=CC=CC=C3)O)C	28.031	36.4	130.959	-0.97	1	na	11.05	340.441	-0.7467	-2.385	4	1	261.97	0.10887	46.53	-0.38907	0.44	0.44148	0.72323	1	5	11	3	1	1	2	0	0
	Mepenzolate	C[N+]1(CCCC(C1)OC(=O)C(C2=CC=CC=C2)(C3=CC=CC=C3)O)C	34.795	41.936	121.132	-0.97	1	na	11.05	340.441	-0.7467	-2.385	4	1	261.97	0.10887	46.53	-0.38907	0.44	0.44148	0.72323	1	5	11	3	1	1	2	0	0
	Meptazinol	CCC1(CCCCN(C1)C)C2=CC(=CC=C2)O	1.477	1.571	119.786	1.55	1	9.16	10.23	233.354	2.9645	-2.529	2	1	193.9	0.085869	23.47	2.3977	0.47059	0.45502	0.75107	1	2	11	2	1	1	1	1	0
	Mescaline	COC1=CC(=CC(=C1OC)OC)CCN	5.297	1.704	16.3806	-0.98	1	9.32	na	211.26	0.8846	-1.742	4	1	176.08	0.2571	53.71	-1.9723	0.6	0.41128	0.64441	0	5	9	1	0	0	1	1	0
	Metaiodobenzylguanidine	C1=CC(=CC(=C1)I)CN=C(N)N	11.544	11.193	96.6735	-0.77	1	12.11	na	275.088	0.6622	-3.193	3	2	153.31	0.27428	64.4	0.81668	0.66667	0.45928	0.58773	0	2	1	1	0	0	1	1	0
	Metanephrine	CNCC(C1=CC(=C(C=C1)O)OC)O	7.123	3.351	38.3915	-1.52	1	9.25	10.05	197.233	-0.0397	-0.778	4	3	158.2	0.30126	61.72	2.5044	0.64286	0.39564	0.6593	1	4	8	1	0	0	1	1	0
	Metformin	CN(C)C(=N)N=C(N)N	6.891	1.869	14.7543	-3.66	1	12.29	15.14	129.166	-1.5398	-0.133	5	3	108.64	0.56333	91.49	1.2053	0.66667	0.48059	0.57565	0	0	2	0	0	0	0	2	0
3-	Methoxy-p-tyramine	COC1=C(C=CC(=C1)CCN)O	3.981	1.829	27.8055	-0.99	1	9.3	10.38	167.207	0.6789	-1.41	3	2	137.91	0.27822	55.48	-1.877	0.66667	0.39989	0.652	0	3	6	1	0	0	1	1	0
5-	Methoxytryptamine	COC1=CC2=C(C=C1)NC=C2CCN	3.73	1.602	22.0301	-1.07	1	9.91	na	190.245	1.064	-2.231	3	2	155.73	0.2521	51.04	-0.28061	0.64286	0.34585	0.73536	0	3	5	2	0	0	2	1	0
	Methylene blue	CN(C)C1=CC2=C(C=C1)N=C3C=CC(=[N+](C)C)C=C3S2	2.628	1.637	39.1579	-0.62	1	3.14	na	284.406	-1.1478	-2.624	3	0	210.28	0.13006	43.91	-0.87323	0.55	0.26242	0.83685	0	1	5	3	0	2	1	0	0
	Methylnaltrexone	C[N+]1(CC[C@]23[C@@H]4C(=O)CC[C@]2([C@H]1CC5=C3C(=C(C=C5)O)O4)O)CC6CC6	47.714	66.016	139.178	-1.8	1	na	8.9	356.44	-1.5239	-2.927	5	2	232.75	0.17882	66.76	0.63257	0.42308	0.25637	1.0769	5	2	18	6	4	5	1	0	0
	Methylnicotinamide	CC1=C(C=CC=N1)C(=O)N	3.894	0.82	-6.23167	-0.26	0	4.57	13.79	136.154	0.1439	-1.278	3	1	110.55	0.35531	55.98	-0.73309	0.6	0.43591	0.71107	0	1	1	1	0	0	1	0	0
N-	Methyl-p-tyramine	CNCCC1=CC=C(C=C1)O	6.673	1.688	12.1329	-1.04	1	10.39	9.6	151.208	1.1004	-1.308	2	2	130.85	0.1877	32.26	0.97783	0.81818	0.51335	0.6089	0	3	5	1	0	0	1	1	0
N-	Methylserotonin	CNCCC1=CNC2=C1C=C(C=C2)O	31.114	8.275	24.1597	-1.03	1	10.44	9.45	190.245	1.1398	-1.833	3	3	155.02	0.24868	48.05	1.8588	0.64286	0.35756	0.7268	0	3	5	2	0	0	2	1	0
N-	Methyltryptamine	CNCCC1=CNC2=CC=CC=C21	2.319	1.451	34.1677	-0.83	1	10.31	na	174.246	1.4855	-2.129	2	2	148.67	0.17118	27.82	1.9325	0.69231	0.37353	0.68273	0	3	4	2	0	0	2	1	0
	Mexiletine	CC1=C(C(=CC=C1)C)OCC(C)N	2.426	1.765	53.6346	0.53	1	9.37	na	179.262	1.7185	-2.569	2	1	154.82	0.16322	35.25	-1.6012	0.61538	0.52094	0.60182	1	3	7	1	0	0	1	1	0
	Milnacipran	CCN(CC)C(=O)[C@@]1(C[C@@H]1CN)C2=CC=CC=C2	5.835	8.488	154.869	-0.91	1	9.83	na	246.353	1.2437	-2.296	3	1	198.8	0.16026	46.33	4.8248	0.5	0.63858	0.72413	2	5	9	2	1	1	1	1	0
	Minoxidil	C1CCN(CC1)C2=NC(=N)N(C(=C2)N)O	1.261	0.941	-22.5177	-2.65	1	10.87	13.71	209.252	-1.0486	-1.927	6	3	158.76	0.39418	88.94	1.4862	0.6	0.41415	0.68629	0	0	7	2	1	2	0	2	0
	Moroxydine	C1COCCN1C(=N)N=C(N)N	15.217	4.026	21.2831	-5.11	1	11.48	15.13	171.203	-1.5708	-0.2	6	3	135.66	0.52484	100.72	1.7943	0.66667	0.50077	0.60182	0	0	5	1	1	1	0	2	0
	Morphin	CN1CC[C@]23[C@@H]4[C@H]1CC5=C2C(=C(C=C5)O)O[C@H]3[C@H](C=C4)O	2.442	2.044	72.4071	-0.31	1	8.65	9.53	285.342	1.2567	-2.547	4	2	192.71	0.20627	52.93	5.0881	0.42857	0.12658	1.0331	5	0	13	5	2	4	1	1	0
	MPP+	C[N+]1=CC=C(C=C1)C2=CC=CC=C2	45.919	29.377	63.172	-1.54	1	na	na	170.234	-1.6057	-2.57	1	0	142.58	0.019358	3.88	-2.515	0.69231	0.37765	0.55597	0	1	1	2	0	0	2	0	0
	Nadolol	CC(C)(C)NCC(COC1=CC=CC2=C1CC(C(C2)O)O)O	9.921	13.705	142.415	-1.44	1	9.76	13.59	309.404	1.0543	-2.371	5	4	240	0.25317	81.95	8.7335	0.59091	0.44958	0.79548	3	6	16	2	1	1	1	1	0
	Neostigmine	CN(C)C(=O)OC1=CC=CC(=C1)[N+](C)(C)C	51.144	12.952	23.8345	-2.25	1	na	na	223.295	-3.3614	-1.66	4	0	178.49	0.10628	29.54	-2.5478	0.5625	0.51996	0.59188	0	3	7	1	0	0	1	0	0
	Nizatidine	CN/C(=C\[N+](=O)[O-])/NCCSCC1=CSC(=N1)CN(C)C	4.961	1.413	10.4362	0.72	0	6.54	na	331.464	-1.2645	-2.872	7	2	258.87	0.40835	139.55	0.039549	0.71429	0.74195	0.59852	0	10	10	1	0	0	1	1	0
	Norphenylephrine	C1=CC(=CC(=C1)O)C(CN)O	2.898	1.772	40.7093	-1.1	1	8.58	9.44	153.18	-0.3212	-0.844	3	3	120.74	0.34347	66.48	-1.2552	0.63636	0.40792	0.69315	1	2	5	1	0	0	1	1	0
	Octopamine	C1=CC(=CC=C1C(CN)O)O	3.942	2.606	54.5739	-1.15	1	8.64	14.28	153.18	-0.3212	-0.844	3	3	120.74	0.34347	66.48	-1.2552	0.72727	0.40792	0.66644	1	2	5	1	0	0	1	1	0
	Olodaterol	CC(C)(CC1=CC=C(C=C1)OC)NC[C@@H](C2=C3C(=CC(=C2)O)NC(=O)CO3)O	6.02	7.992	139.279	-0.18	1	9.84	13.99	386.446	1.4107	-2.906	7	4	293.86	0.27959	100.05	6.857	0.60714	0.41633	0.83562	1	7	13	3	0	1	2	1	0
	Ondansetron	CC1=NC=CN1CC2CCC3=C(C2=O)C4=CC=CC=C4N3C	1.554	1.514	92.8673	2.11	0	7.34	na	293.369	2.2259	-2.004	4	0	227.33	0.16606	39.82	4.3913	0.5	0.32181	0.88837	1	2	6	4	0	1	3	1	0
	Oxymetazoline	CC1=CC(=C(C(=C1CC2=NCCN2)C)O)C(C)(C)C	8.039	8.896	112.174	1.2	1	10.15	10.91	260.38	2.9779	-3.34	3	2	213.53	0.16892	44.62	0.0185	0.52632	0.44613	0.78878	0	3	10	2	0	1	1	1	0
	Oxyphenonium	CC[N+](C)(CC)CCOC(=O)C(C1CCCCC1)(C2=CC=CC=C2)O	32.636	40.516	124.905	-0.2	1	na	11.53	348.505	0.0057999	-2.672	4	1	283.27	0.10068	46.53	-1.6639	0.48	0.59023	0.75255	1	9	17	2	1	1	1	0	0
	Palmatin	COC1=C(C2=C[N+]3=C(C=C2C=C1)C4=CC(=C(C=C4CC3)OC)OC)OC	7.047	4.951	65.3262	-1.22	1	na	na	352.409	0.2709	-3.994	5	0	267.98	0.15956	40.8	-2.3608	0.53846	0.11436	0.92876	0	4	10	4	0	1	3	0	0
	Phenformin	C1=CC=C(C=C1)CCN=C(N)N=C(N)N	29.083	32.603	112.534	-3.5	1	11.86	15.14	205.264	0.2158	-2.89	5	3	172.28	0.39952	102.78	0.68939	0.73333	0.45841	0.44158	0	3	2	1	0	0	1	2	0
(R)-	Phenylephrine	CNC[C@@H](C1=CC(=CC=C1)O)O	8.777	3.864	36.8312	-1.35	1	9.69	9.07	167.207	0.0303	-0.76	3	3	135.94	0.27703	52.49	2.574	0.66667	0.4399	0.63811	1	3	6	1	0	0	1	1	0
	Phenylephrine	CNC[CH](C1=CC(=CC=C1)O)O	9.854	3.61	29.4771	-1.35	1	9.69	9.07	167.207	0.0303	-0.76	3	3	135.94	0.27703	52.49	2.574	0.66667	0.4399	0.63811	1	3	6	1	0	0	1	1	0
	Pirbuterol	CC(C)(C)NCC(C1=NC(=C(C=C1)O)CO)O	68.047	54.212	79.3644	-1.54	1	9.51	8.37	240.302	-0.3137	-0.684	5	4	189.74	0.32534	85.61	8.0069	0.58824	0.43422	0.67908	1	5	11	1	0	0	1	1	0
	Pirenzipin	CN1CCN(CC1)CC(=O)N2C3=CC=CC=C3C(=O)NC4=C2N=CC=C4	1.911	8.32	803.892	0.76	0	7.2	na	351.409	1.1634	-2.802	7	1	263.7	0.22435	68.78	9.3552	0.46154	0.36924	0.90399	0	2	8	4	1	2	2	2	0
	Practolol	CC(C)NCC(COC1=CC=C(C=C1)NC(=O)C)O	2.092	1.913	83.6069	-1.39	1	9.67	14.03	266.34	0.9248	-2.31	5	3	219.58	0.26897	70.59	7.223	0.73684	0.61002	0.57248	1	7	10	1	0	0	1	1	0
	Procainamide	CCN(CC)CCNC(=O)C1=CC=C(C=C1)N	5.425	2.114	25.1716	-0.7	1	9.04	15.75	235.33	0.9335	-1.72	4	2	200.85	0.21568	58.36	7.955	0.70588	0.65824	0.52698	0	6	7	1	0	0	1	1	0
	Proguanil	CC(C)N=C(N)/N=C(\N)/NC1=CC=C(C=C1)Cl	9.904	10.221	103.56	-0.27	1	10.95	14.73	253.736	1.7994	-4.292	5	3	200.14	0.32487	88.79	0.10418	0.70588	0.39495	0.57758	0	2	3	1	0	0	1	2	0
	Propanthelinbromid	CC(C)[N+](C)(CCOC(=O)C1C2=CC=CC=C2OC3=CC=CC=C13)C(C)C	8.263	14.937	191.888	0.36	1	na	na	368.495	0.9635	-4.596	4	0	289.47	0.087816	35.53	-0.4122	0.44444	0.51649	0.78235	0	7	13	3	0	1	2	0	0
	Ractopamine	CC(CCC1=CC=C(C=C1)O)NCC(C2=CC=C(C=C2)O)O	6.92	7.041	102.038	0.88	1	9.89	9.19	301.385	2.3465	-2.547	4	4	242.07	0.20969	72.72	5.9271	0.72727	0.59896	0.62239	2	7	10	2	0	0	2	1	0
	Ranitidin	CNC(=C[N+](=O)[O-])NCCSCC1=CC=C(O1)CN(C)C	17.125	11.729	66.5322	0.45	1	9.55	7.12	314.409	-0.9059	-3.524	7	2	253.86	0.34858	111.56	-0.50349	0.71429	0.75721	0.59852	0	10	10	1	0	0	1	1	0
	R-Frovatriptan	CN[C@@H]1CCC2=C(C1)C3=C(N2)C=CC(=C3)C(=O)N	16.171	10.8	64.5994	-1.74	1	10.42	14.54	243.309	1.0987	-2.939	4	3	187.7	0.28641	70.91	1.2967	0.55556	0.25311	0.86049	1	2	6	3	0	1	2	1	0
	Ritodrine	C[C@@H]([C@@H](C1=CC=C(C=C1)O)O)NCCC2=CC=C(C=C2)O	8.916	12.33	143.135	0.52	1	10.3	9.09	287.358	1.8921	-2.277	4	4	228.31	0.22233	72.72	4.3739	0.71429	0.5446	0.65055	2	6	9	2	0	0	2	1	0
	Rizatriptan	CN(C)CCC1=CNC2=C1C=C(C=C2)CN3C=NC=N3	7.577	2.714	26.0584	-0.51	1	9.71	n/a	269.351	1.0481	-1.701	5	1	220.01	0.21067	49.74	6.3274	0.6	0.48388	0.77245	0	5	6	3	0	0	3	1	0
	Rucaparib	CNCC1=CC=C(C=C1)C2=C3CCNC(=O)C4=C3C(=CC(=C4)F)N2	2.018	2.644	161.437	0.55	1	9.32	13.16	323.37	2.5426	-4.463	4	3	244.25	0.2045	56.92	1.6734	0.54167	0.33569	0.92262	0	3	5	4	0	1	3	1	0
	Salbutamol	CC(C)(C)NCC(C1=CC(=C(C=C1)O)CO)O	8.785	12.079	142.307	-1.32	1	9.4	10.12	239.314	0.5792	-1.431	4	4	190.98	0.26579	72.72	8.0069	0.58824	0.51489	0.6593	1	5	11	1	0	0	1	1	0
	Salsolidine	CC1C2=CC(=C(C=C2CCN1)OC)OC	1.647	1.211	32.6769	0.17	1	8.89	na	207.272	1.8197	-1.948	3	1	168.02	0.18724	30.49	3.333	0.53333	0.12142	0.7679	1	2	9	2	1	1	1	1	0
	Sematilid	CCN(CC)CCNC(=O)C1=CC=C(C=C1)NS(=O)(=O)C	3.577	2.352	52.4829	-1.38	1	9.07	7.81	313.421	0.6595	-2.731	6	2	244.63	0.27834	86.89	10.123	0.66667	0.69421	0.62421	0	7	9	1	0	0	1	1	0
	Sotalol	CC(C)NCC(C1=CC=C(C=C1)NS(=O)(=O)C)O	5.197	2.831	43.6169	-1.98	1	9.64	8.75	272.368	0.1903	-2.821	5	3	206.65	0.31261	86.81	10.594	0.66667	0.57942	0.61292	1	5	9	1	0	0	1	1	0
(+)-	Sparteine	C1CCN2C[C@@H]3C[C@H]([C@H]2C1)CN4[C@H]3CCCC4	5.826	5.207	87.1834	0.04	1	9.16	na	234.385	2.2736	-2.12	2	0	181.46	0.039127	6.48	1.4482	0.52941	0.19852	0.81435	4	0	17	4	4	4	0	2	0
(-)-	Sparteine	C1CCN2C[C@@H]3C[C@H]([C@H]2C1)CN4[C@H]3CCCC4	5.032	4.411	84.604	0.04	1	9.16	na	234.385	2.2736	-2.12	2	0	181.46	0.039127	6.48	1.4482	0.52941	0.19852	0.81435	4	0	17	4	4	4	0	2	0
	S-Prenalterol	CC(C)NC[C@@H](COC1=CC=C(C=C1)O)O	3.969	4.341	112.541	-0.92	1	9.47	10.11	225.287	0.8754	-1.672	4	3	184.46	0.25838	61.72	7.0483	0.75	0.60104	0.47603	1	6	10	1	0	0	1	1	0
	Sulpiride	CCN1CCCC1CNC(=O)C2=C(C=CC(=C2)S(=O)(=O)N)OC	8.095	12.736	165.426	-0.7	1	8.39	10.24	341.431	0.6079	-2.025	7	2	252.19	0.32476	110.11	8.2661	0.52174	0.51868	0.78472	1	6	11	2	1	1	1	1	0
	Sumatriptan	CNS(=O)(=O)CC1=CC2=C(C=C1)NC=C2CCN(C)C	32.304	37.118	115.38	-1.38	1	9.68	11.25	295.406	1.1112	-2.655	5	2	225.83	0.25497	73.58	-0.57433	0.6	0.50305	0.77499	0	5	8	2	0	0	2	1	0
	Synephrine	CNCC(C1=CC=C(C=C1)O)O	8.37	4.516	47.7059	-1.39	1	9.15	9.76	167.207	0.0303	-0.76	3	3	135.94	0.27703	52.49	2.574	0.75	0.4399	0.59725	1	3	6	1	0	0	1	1	0
	Tamsulosin	CCOC1=CC=CC=C1OCCN[C@H](C)CC2=CC(=C(C=C2)OC)S(=O)(=O)N	3.001	1.803	40.1184	0.47	1	9.28	9.93	408.517	2.2607	-3.467	7	2	315.9	0.27005	108.26	5.7098	0.60714	0.55684	0.78878	1	11	13	2	0	0	2	1	0
	Terbutaline	CC(C)(C)NCC(C1=CC(=CC(=C1)O)O)O	7.81	10.466	139.004	-0.73	1	9.76	8.86	225.287	0.8308	-1.251	4	4	177.22	0.28642	72.72	8.1764	0.5625	0.49217	0.63799	1	4	10	1	0	0	1	1	0
	Thiamine	CC1=C(SC=[N+]1CC2=CN=C(N=C2N)C)CCO	42.169	9.954	21.749	-3.1	1	5.54	15.5	265.36	-3.472	-0.761	5	2	204.45	0.35916	104.15	-1.6468	0.66667	0.53983	0.71194	0	4	6	2	0	0	2	0	0
	Thiotropium	C[N+]1([C@@H]2CC(C[C@H]1[C@H]3[C@@H]2O3)OC(=O)C(C4=CC=CS4)(C5=CC=CS5)O)C	34.841	35.339	101.472	-1.75	1	na	10.35	392.519	-1.8071	-2.93	5	1	266.98	0.32546	115.54	4.8619	0.42308	0.38618	0.92811	5	5	14	7	5	5	2	0	0
	Trimethoprim	COC1=CC(=CC(=C1OC)OC)CC2=CN=C(N=C2N)N	3.204	1.519	23.5422	1.1	0	7.16	na	290.322	1.0686	-3.325	7	2	228.12	0.36156	105.51	-1.7142	0.57143	0.49532	0.73028	0	5	7	2	0	0	2	2	0
	Tropisetron	CN1[C@@H]2CC[C@H]1CC(C2)OC(=O)C3=CNC4=CC=CC=C43	2.206	1.568	47.0741	0.7	1	9.34	12.18	284.358	2.4693	-3.311	4	1	213.28	0.19027	45.33	3.1433	0.57143	0.23486	0.79924	3	3	10	5	3	3	2	1	0
	Trospium	C1CC[N+]2(C1)[C@@H]3CC[C@H]2CC(C3)OC(=O)C(C4=CC=CC=C4)(C5=CC=CC=C5)O	27.542	29.384	106.94	-0.5	1	na	11.05	392.517	0.3127	-3.913	4	1	290.49	0.098179	46.53	-0.46271	0.44828	0.36152	0.82043	3	5	15	6	4	4	2	0	0
	Tryptamin	C1=CC=C2C(=C1)C(=CN2)CCN	2.619	1.149	9.22883	-0.89	1	9.88	na	160.219	1.134	-2.213	2	2	133.47	0.21923	41.81	-0.40614	0.66667	0.31755	0.74239	0	2	3	2	0	0	2	1	0
m-	Tyramine	C1=CC(=CC(=C1)O)CCN	6.001	1.687	13.7301	-0.92	1	9.25	9.92	137.181	0.7489	-1.392	2	2	115.65	0.24531	46.25	-2.1675	0.7	0.46459	0.61821	0	2	4	1	0	0	1	1	0
p-	Tyramine	C1=CC(=CC=C1CCN)O	4.809	1.435	11.4289	-0.97	1	9.34	10.06	137.181	0.7489	-1.392	2	2	115.65	0.24531	46.25	-2.1675	0.8	0.46459	0.58889	0	2	4	1	0	0	1	1	0
	Umeclidinium	C1C[N+]2(CCC1(CC2)C(C3=CC=CC=C3)(C4=CC=CC=C4)O)CCOCC5=CC=CC=C5	6.027	7.391	127.145	0.68	1	na	13.04	428.594	1.4102	-4.071	3	1	332.67	0.046533	29.46	-2.138	0.53125	0.49205	0.79438	0	8	14	6	3	3	3	0	0
	Veralipride	COC1=CC(=CC(=C1OC)C(=O)NCC2CCCN2CC=C)S(=O)(=O)N	1.907	5.345	478.904	0.03	1	7.77	10.06	383.468	0.8068	-2.252	8	2	286.73	0.32051	119.34	4.435	0.5	0.53907	0.8467	1	8	12	2	1	1	1	1	0
	Vildagliptin	C1C[C@H](N(C1)C(=O)CNC23CC4CC(C2)CC(C4)(C3)O)C#N	2.408	2.135	80.649	-1.85	1	9.03	14.71	303.405	0.5612	-2.671	5	2	222.99	0.24535	76.36	0.65935	0.5	0.44369	0.7679	3	3	17	5	5	5	0	1	0
	Xamoterol	C1COCCN1C(=O)NCCNCC(COC2=CC=C(C=C2)O)O	34.864	19.358	54.2105	-1.97	1	8.76	15.25	339.39	-0.4357	-0.945	8	4	266.01	0.32221	103.29	5.7312	0.75	0.63367	0.57758	1	8	14	2	1	1	1	1	0
	Xylometazoline	CC1=CC(=CC(=C1CC2=NCCN2)C)C(C)(C)C	2.256	4.046	242.447	1.49	1	10.29	na	244.381	3.3236	-3.636	2	1	207.18	0.11087	24.39	0.058892	0.55556	0.4703	0.67785	0	3	9	2	0	1	1	1	0
	YM155	CC1=[N+](C2=C(N1CCOC)C(=O)C3=CC=CC=C3C2=O)CC4=NC=CN=C4	18.329	16.385	88.7835	-3.72	1	-0.33	na	363.396	-3.0889	-1.397	7	0	274.6	0.24636	77.96	2.9811	0.44444	0.33551	0.96676	0	5	6	4	0	1	3	0	0
(R)-	Zolmitriptan	CN(C)CCC1=CNC2=C1C=C(C=C2)C[C@@H]3COC(=O)N3	34.392	13.515	37.4783	-0.23	1	9.7	13	287.362	1.453	-2.576	5	2	225.5	0.23078	57.36	-9.4239	0.61905	0.46106	0.77933	1	5	9	3	1	1	2	1	0
(S)-	Zolmitriptan	CN(C)CCC1=CNC2=C1C=C(C=C2)C[C@H]3COC(=O)N3	30.121	8.091	24.3498	-0.23	1	9.7	13	287.362	1.453	-2.576	5	2	225.5	0.23078	57.36	-9.4239	0.61905	0.46366	0.77933	1	5	9	3	1	1	2	1	0
